# Supplementary material for: Clinical Features and Prognostic Factors of Acute Ischemic Stroke Related to Malignant Gastrointestinal Tumor
Source: Front Neurol. 2021 Nov 25;12:777483. doi: 10.3389/fneur.2021.777483 (PMC8655855; doi:10.3389/fneur.2021.777483)
Supplement: Supplementary file 1 [file Data_Sheet_1.xlsx]

## Sheet: 数据改后
NO.	Sex	Age，year	Hypertension	Diabetes	Coronary heart disease	Hyperlipidemia	Atrial fibrillation	Smoking	Drinking	Stroke history	Tumor history	Previous tumor type	MT to stroke after tumor,mouth	RBC（×1012/L）	Hb，g/L	PLT（×109/L）	WBC（×109/L）	LDL-C，mmol/L	Hcy , μmol/L	Fib，g/L	D⁃dimer，mg/L	TAT，ng/ml	Cardiac valvular vegetations	One Territory Sign	Two Territory Sign	Three Territory Sign	Prognosis	D⁃dimer,3M	D⁃dimer,6M	D⁃dimer,9M	TAT,3M	TAT,6M	TAT,9M
1	female	67	1	0	1	0	0	0	1	1	0	colorectal cancer	0.13	4.8	119	312	6.6	4.3	13	4.4	3.1	4.9	0	0	1	0	1	3.5	4.3	4.2	21.4	32.6	32.9
2	female	72	0	0	1	1	1	0	0	1	1	gastric cancer	26	3.9	112	300	5.9	4.2	18	4.4	1.8	5.1	1	0	1	0	1	1.1	0.4	0.3	4.3	4.2	5.1
3	male	72	1	1	0	1	1	1	1	1	0	colorectal cancer	0.5	4.8	121	310	7.4	5.2	20	4.4	3.1	11.2	1	0	0	1	1	4.2	3.9	3.8	16.7	23.4	21.2
4	male	63	0	1	0	1	0	1	1	0	1	gastric cancer	14	5.8	108	317	8.5	3.3	15	4.4	0.9	3.2	0	1	0	0	0	0.6	0.7	0.3	4.3	4.2	5.1
5	male	63	0	0	0	1	1	1	1	0	1	gastric cancer	32	5.8	121	361	8.5	5	15	4.7	0.9	4.9	0	1	0	0	0	1.1	0.5	0.3	6.3	5.2	4.2
6	male	63	1	1	0	0	0	0	1	0	1	gastric cancer	17	3.9	110	309	6.7	3.2	21	5.2	3.1	8.9	0	0	0	1	1	2.5	2.6	3.2	8.8	7.5	6.7
7	male	58	0	1	0	1	0	0	0	0	1	gastric cancer	26	5.8	124	312	9.7	3.8	13	4.3	1.5	4.8	0	0	0	0	0	1.7	0.4	0.3	2.1	2.1	1.4
8	male	63	0	0	0	1	1	1	1	0	1	gallbladder cancer	1	4.2	121	317	9.5	3.7	22	3.6	1.4	5.4	0	0	0	1	1	1.4	1.9	2.1	6.4	19.5	23.1
9	female	45	1	0	1	1	0	0	1	0	1	gastric cancer	21	3.9	116	324	4.3	5.1	22	4.3	2.3	5.7	0	0	0	1	1	2.2	2.1	1.1	5.6	4.5	3.9
10	male	68	1	0	1	0	0	1	0	0	0	gastric cancer	7	3.7	118	324	11.2	3.3	12	4.6	0.7	2.2	0	0	1	1	0	0.5	0.2	0.9	3.4	3.1	2.9
11	female	45	1	0	1	1	0	0	1	0	1	gastric cancer	21	3.9	116	324	4.3	5.1	22	4.3	2.3	5.7	0	0	0	1	1	2.1	0.8	1.4	6.7	4.5	3.8
12	female	52	0	1	1	0	0	1	0	0	1	colorectal cancer	11	3.9	123	317	7.7	5.1	19	4.7	3.1	9.2	0	0	0	1	1	2.9	3.1	3.3	21.1	27.3	21.8
13	male	54	1	0	1	1	0	1	1	0	1	gastric cancer	13	5.8	120	324	9.9	3.8	21	5.1	1.9	5.5	0	0	1	0	1	1.4	1.9	1.8	5.2	4.9	4.7
14	male	57	1	1	1	1	0	1	1	0	1	colorectal cancer	4	4.8	118	305	6.4	4.3	18	3.9	1.8	8.9	0	0	1	0	1	1.9	1.2	0.3	8.1	7.3	6.7
15	male	54	1	0	1	1	0	1	1	0	1	gastric cancer	12	3.9	127	322	5.2	4.8	23	4.3	2.4	4.5	0	0	0	1	1	2.7	3.1	2.9	5.1	4.9	3.2
16	female	67	1	0	1	1	0	0	0	1	1	gastric cancer	4	4.2	110	309	6.9	3.7	16	4.3	1.2	3.2	0	0	0	0	0	1.9	0.8	0.2	3.4	7.9	3.8
17	female	72	1	1	1	0	0	1	0	0	1	gastric cancer	32	4.8	113	312	8.9	3.6	14	4.7	2.2	4.6	1	0	0	1	1	1.7	1.2	0.9	4.5	4.7	6.2
18	male	56	0	1	0	0	0	0	1	0	0	colorectal cancer	0.2	3.6	118	232	4.9	5.3	19	3.3	1.1	3.2	0	0	0	0	0	1.1	1.4	1.6	3.1	2.9	2.8
19	male	64	1	1	0	1	0	1	1	0	1	colorectal cancer	3	4.2	120	298	11.1	4.4	21	3.8	2.2	5.6	0	0	0	1	1	2.1	1.1	0.4	7.5	7.3	6.9
20	female	67	1	0	1	0	0	0	1	1	0	colorectal cancer	0.13	4.8	119	312	6.6	4.3	13	4.4	4.1	14.1	1	0	1	0	1	3.1	3.9	3.2	22.4	30.3	36.7
21	male	67	1	1	0	1	0	1	0	1	1	colorectal cancer	1	4.7	136	290	4.3	4.9	21	5.6	0.9	18.8	0	0	0	1	1	0.9	1.1	1.4	21.1	21.2	20.7
22	female	69	1	1	1	1	0	0	1	0	1	gastric cancer	17	5.8	134	311	5.3	5.2	21	4.6	1.9	5.7	0	1	0	0	1	1.8	2.1	1.9	19.2	21.2	23.3
23	male	59	1	1	1	1	0	0	0	0	1	gastric cancer	19	4.2	115	316	4.9	4.8	20	3.3	1.3	4.8	0	0	0	1	1	2.1	1.9	2.2	4.4	4.3	5.1
24	female	69	1	1	1	1	0	0	1	0	1	gastric cancer	17	5.8	134	311	5.3	5.2	21	4.6	1.9	5.4	0	1	0	0	1	2.8	3.2	2.8	22.7	28.9	29.1
25	male	49	1	0	1	1	0	0	1	0	1	gastric cancer	24	3.9	132	255	8.3	3.2	23	3.6	1.3	2.6	0	0	0	0	0	0.4	0.6	0.5	2.1	1.9	2.2
26	male	49	0	0	1	1	0	0	1	0	1	gastric cancer	24	3.9	117	300	8.3	3.3	22	5.2	1.3	2.6	0	0	0	0	0	0.4	0.6	0.5	2.1	1.9	2.2
27	female	64	0	1	0	1	1	0	0	0	1	colorectal cancer	22	3.9	112	361	5.4	3.3	14	5.2	2.1	7.3	0	0	1	0	1	1.6	1.5	1.4	6.8	6.3	5.7
28	female	64	0	1	0	1	1	0	0	0	1	colorectal cancer	22	3.9	112	361	5.4	3.3	14	5.2	2.1	8.3	0	0	1	0	1	2.1	1.9	1.4	8.9	11.2	10.3
29	male	68	1	0	1	1	0	1	0	0	0	gastric cancer	7	3.7	123	316	11.2	4.3	20	3.8	3.9	2.2	0	0	1	1	0	0.5	0.2	0.9	3.4	3.1	2.9
30	female	67	1	0	1	0	0	0	0	1	1	gastric cancer	4	4.2	115	332	6.9	3.8	16	4.9	1.2	4.1	1	0	0	1	0	1.1	0.9	0.4	4.1	3.3	3.7
31	male	63	0	0	1	0	0	0	0	0	1	gallbladder cancer	3	3.8	122	315	6.5	3.3	22	4.4	1.8	5.6	0	0	1	0	1	1.3	1.4	1.1	5.3	4.2	4.5
32	male	65	1	0	1	1	0	0	1	0	0	gastric cancer	4	4.6	127	309	4.9	3.1	23	3.9	0.8	3.1	0	0	1	1	0	1.1	0.8	0.6	1.4	2.5	2.9
33	male	54	1	0	1	1	0	1	1	0	1	gastric cancer	13	5.8	120	324	9.9	3.8	21	5.1	1.9	9.1	0	0	1	0	1	1.8	1.7	1.5	3.8	4.1	5.6
34	male	59	0	1	1	1	0	0	0	0	0	gastric cancer	3	3.8	113	300	7.5	4.6	22	4.2	2.5	6.9	0	1	0	0	1	1.1	1.2	0.9	7.3	6.1	5.9
35	male	72	1	1	1	1	0	0	1	0	0	gastric cancer	9	4.8	118	316	8.8	3.8	17	3.7	1.8	7.9	0	0	0	1	1	1.9	1.1	0.5	7.2	7.3	6.1
36	male	56	1	1	0	0	0	0	1	0	0	colorectal cancer	0.2	3.6	109	316	4.9	4.2	20	5.1	1.1	8	0	0	0	0	0	1.1	1.4	1.6	3.1	2.9	2.8
37	male	61	0	1	0	0	0	1	1	1	0	gastric cancer	12	4.8	108	300	10.5	3.1	22	5.1	1.7	10.6	0	0	0	1	1	1.8	1.1	1.4	10.2	9.6	8.5
38	male	69	1	0	0	1	0	0	0	1	1	gastric cancer	14	4.9	132	317	4.9	5.2	19	4.7	1.3	6.4	0	0	1	0	1	1.4	2.8	1.1	6.5	7.1	7.7
39	male	59	1	1	1	1	0	0	0	0	1	gastric cancer	10	4.2	115	316	4.9	4.8	20	3.3	3.3	10.1	0	0	0	1	1	2.1	1.9	2.2	9.9	12.3	7.4
40	male	67	1	1	0	1	1	1	1	0	1	colorectal cancer	8	3.2	124	285	5.6	5.3	18	5.3	3.7	5.1	0	0	1	0	1	3.6	4.2	3.8	21.1	23.2	19.3
41	male	61	1	1	1	0	1	0	1	0	1	gastric cancer	25	3.9	124	332	4.3	3.3	21	3.8	1.7	6.9	0	0	1	0	1	1.3	1.3	1.5	6.5	6.6	7.2
42	male	71	1	1	0	1	0	0	0	1	1	liver cancer	7	4.1	121	300	4.9	4.2	18	4.3	1.5	11.1	0	0	1	0	1	2.1	1.4	2.1	7.1	4.1	5.9
43	male	65	1	0	1	0	0	0	1	0	0	gastric cancer	4	4.6	121	315	4.9	4.3	17	4.4	0.8	3.1	0	0	1	0	0	1.1	0.8	0.6	1.4	2.5	2.9
44	female	67	1	1	0	0	0	0	0	1	1	gastric cancer	4	4.2	122	312	6.9	4.5	16	3.9	1.2	3.2	0	0	0	0	0	1.9	0.8	0.2	3.4	7.9	3.8
45	male	58	1	1	1	1	1	1	0	0	1	gastric cancer	23	5.5	117	309	6.7	3.4	20	3.9	1.7	8.9	1	0	1	0	1	1.5	1.3	0.9	21.3	29.3	31.2
46	male	62	1	0	0	0	0	0	0	0	0	colorectal cancer	14	3.7	109	306	4.3	4.3	21	3.6	1.1	8.4	0	0	0	1	1	0.5	0.6	1.1	7.4	5.6	6.3
47	male	63	0	1	0	0	1	1	1	0	1	gastric cancer	32	5.8	124	306	8.5	3.4	15	3.7	0.9	5	0	0	0	0	0	1.1	0.5	0.3	6.3	5.2	4.2
48	female	67	0	0	0	0	0	0	0	1	1	gastric cancer	4	4.2	176	311	6.9	3.8	16	3.4	1.2	4.1	1	1	0	0	0	1.1	0.9	0.4	4.1	3.3	3.7
49	male	62	0	1	1	1	0	0	0	0	1	gastric cancer	11	4.8	108	312	8.9	4.3	16	4.9	1.3	4.8	1	0	0	1	1	1.2	1.3	1.4	4.1	9.4	3.2
50	male	61	1	1	1	0	1	0	1	0	1	gastric cancer	8	3.9	124	332	4.3	3.3	21	3.8	1.7	6.7	0	0	1	0	1	1.3	1.3	1.5	6.1	6.9	8.1
51	male	62	1	1	0	0	0	0	0	0	0	pancreatic cancer	2	5.8	112	332	8.9	3.2	12	3.2	3.1	19.9	0	0	0	1	1	0.5	1.2	0.6	21.3	22.7	19.8
52	female	57	1	0	0	1	0	0	0	0	1	esophageal cancer	12	4.8	107	314	7.6	4.9	21	3.9	2.1	5.2	0	0	1	0	1	1.9	0.6	0.4	7.2	6.2	4.1
53	male	58	1	1	1	1	1	1	0	0	1	gastric cancer	12	5.5	117	309	6.7	3.4	20	3.9	1.7	6.9	0	0	1	0	1	1.5	1.3	0.9	8.1	7.2	5.4
54	female	54	1	0	1	0	0	0	0	0	1	colorectal cancer	12	4.8	105	322	4.3	3.8	22	3.9	1.8	8.1	1	0	0	1	1	1.5	1.3	0.7	7.7	7.2	5.9
55	male	64	1	0	0	0	0	1	1	0	1	gastric cancer	6	5	113	330	8.9	2.6	18	4.6	2.1	19.2	1	0	0	1	1	1.3	2.4	2.7	19.3	29.1	28.4
56	male	71	1	1	0	1	0	0	0	1	1	liver cancer	7	4.1	121	300	4.9	4.2	18	4.3	1.5	6.4	0	0	1	0	1	2.1	1.4	2.1	6.8	6.6	5.2
57	male	62	0	1	1	1	0	0	0	0	1	gastric cancer	11	4.8	108	312	8.9	4.3	16	4.9	4.7	6.8	0	0	0	1	1	3.2	2.9	3.1	11.7	26.9	28.7
58	male	53	1	0	1	1	1	0	0	0	1	gastric cancer	8	4.2	134	365	11.2	4.8	14	4.2	1.4	17.9	1	0	1	0	1	1.1	1.3	1.8	19.3	17.8	18.6
59	male	49	0	1	1	1	1	0	0	0	1	colorectal cancer	6	4.2	123	342	7.4	4.9	17	5.7	2.5	5.7	0	0	0	1	1	2.2	2.7	2.5	5.8	6.6	11.1
60	female	61	0	1	0	0	0	0	1	0	0	colorectal cancer	3	5.1	109	332	4.3	3.8	17	4.1	2.9	6.7	0	0	1	0	1	2.1	1.4	0.5	4.2	4.7	3.2
61	male	58	0	1	0	1	0	0	0	0	1	gastric cancer	26	5.8	133	263	9.7	4.8	13	3.6	1.5	4.8	0	1	0	0	0	1.7	0.4	0.3	2.1	2.1	1.4
62	male	63	0	0	0	0	0	1	1	0	1	gastric cancer	14	5.8	108	324	8.5	2.9	15	4.1	0.9	3.2	0	0	0	0	0	0.6	0.7	0.3	4.3	4.2	5.1
63	male	67	1	1	0	1	0	1	1	1	1	gastric cancer	2	3.2	112	310	4.3	4.6	14	4.4	2.3	9.3	1	0	0	1	1	2.4	2.2	2.3	13.2	21.3	11.4
64	male	62	1	0	0	0	0	0	0	0	0	colorectal cancer	0.5	3.7	109	306	4.3	4.3	21	3.6	1.1	5.6	0	0	0	1	1	0.5	0.6	1.1	6.1	6.4	5.8
65	male	63	0	0	0	1	1	1	1	0	1	gallbladder cancer	1	4.2	121	317	9.5	3.7	22	3.6	1.4	2.2	0	0	0	1	1	1.4	1.9	2.1	8.2	7.5	6
66	male	72	1	1	1	1	0	0	1	0	0	gastric cancer	9	4.8	118	316	8.8	3.8	17	3.7	1.8	4.5	1	0	0	1	1	1.9	1.1	0.5	5.2	5.6	4.6
67	female	53	1	1	0	1	0	1	0	0	0	pancreatic cancer	2	4.2	108	331	7.2	5.2	15	4.5	1.9	7.7	0	0	0	1	1	1.5	1.4	0.9	7.8	8.1	6.1
68	male	63	0	0	1	0	0	0	0	0	1	gallbladder cancer	3	3.8	122	315	6.5	3.3	22	4.4	1.8	13.2	0	0	1	0	1	1.3	1.4	1.1	12.1	9.6	8.4
